# Supplementary material for: Understanding Barriers Impacting upon Patient Wellbeing: A Nationwide Italian Survey and Expert Opinion of Dermatologists Treating Patients with Moderate-to-Severe Psoriasis
Source: J Clin Med. 2023 Dec 24;13(1):101. doi: 10.3390/jcm13010101 (PMC10779771; doi:10.3390/jcm13010101)
Supplement: Supplementary file 1 [file jcm-13-00101-s001.zip]

Archive with 4 entries (4 files):
- Supplementary Materials S1.pdf
- Supplementary Materials S2.pdf
- Supplementary Materials S3.pptx
- Supplementary Materials S4.pptx
